# Supplementary material for: Nuclear Export Inhibitor KPT-8602 Synergizes with PARP Inhibitors in Escalating Apoptosis in Castration Resistant Cancer Cells
Source: Int J Mol Sci. 2021 Jun 22;22(13):6676. doi: 10.3390/ijms22136676 (PMC8268282; doi:10.3390/ijms22136676)
Supplement: Supplementary file 1 [file ijms-22-06676-s001.zip]

Archive with 1 entries (1 files):
- ijms-1260576-supplementary.pdf
